# Supplementary material for: Field assessment of genome‐edited, low asparagine wheat: Europe's first CRISPR wheat field trial
Source: Plant Biotechnol J. 2023 Feb 21;21(6):1097–9. doi: 10.1111/pbi.14026 (PMC10214744; doi:10.1111/pbi.14026)
Supplement: Supplementary file 1 — Table S1. Predicted means and standard errors of the differences for free amino acid and mineral concentrations, %N and %C, for wheat varieties Cadenza and Claire, genome edited lines 178.35, 23.60 and 23.75, TILLING lines 1‐4, and a TILLING control. Table S2. REML variance components analysis of the data for free amino acid and mineral concentrations, %N and %C. Table S3. Analysis of variance of the acrylamide data for heated flour from Cadenza and genome edited lines 23.60 and 23.75. [file PBI-21-1097-s001.xlsx]

## Sheet: Title page
Field assessment of genome edited, low asparagine wheat: Europe's first CRISPR wheat field trial
Sarah Raffan1, Joseph Oddy1, Andrew Meade1, Gary Barker2, Tanya Curtis3, Sarah Usher3, Christopher Burt4 and Nigel G. Halford1*
1Rothamsted Research, Harpenden, Hertfordshire AL5 2JQ, United Kingdom
2Functional Genomics, School of Biological Sciences, University of Bristol, Bristol BS8 1TQ, United Kingdom
3Curtis Analytics Limited, Discovery Park, Ramsgate Road, Sandwich, Kent CT13 9FE, United Kingdom
4RAGT Seeds Ltd., Grange Road, Ickleton, Essex CB10 1TA, United Kingdom
*To whom correspondence should be addressed: Telephone +44 (0)1582 938203; email nigel.halford@rothamsted.ac.uk
Supplementary Information
Sheet 1. Predicted means and standard errors of the differences for free amino acid and mineral concentrations, %N and %C, for wheat varieties Cadenza and Claire, genome edited lines 178.35, 23.60 and 23.75, TILLING lines 1-4, and a TILLING control
Sheet 2. REML variance components analysis of the data for free amino acid and mineral concentrations, %N and %C.
Sheet 3. Analysis of variance of the acrylamide data for heated flour from Cadenza and genome edited lines 23.60 and 23.75.

## Sheet: Free amino acids, minerals, N&C
	Predicted means										Standard error of differences
	Cadenza	GM 178.35	GM 23.60	GM 23.75	Claire	TILLING ctrl	TILLING 1	TILLING 2	TILLING 3	TILLING 4	Cad vs Cl	Av vs control	Av non control
Yield (tonnes/hectare)	12.18	12.48	11.63	11.66	11.33	10.54	8.64	9.28	7.92	9.08	0.3751	0.4279	0.484093
TGW (g)	47.57	42.98	42.69	42.64	40.63	37.43	35.75	39.87	37.07	36.8	0.4459	0.499063	0.56175
Aspartic acid (mmol/kg)	0.781	0.701	0.808	0.843	1.257	1.207	1.256	1.237	1.463	1.766	0.07239	0.0804175	0.0909071
Glutamic acid (mmol/kg)	0.6837	0.7675	0.8085	0.8295	0.791	0.8239	0.9258	0.9202	1.0657	1.0427	0.05056	0.0565906	0.0643546
Asparagine (mmol/kg)	1.0629	0.8469	0.5095	0.5234	0.8018	1.0313	0.6423	0.7426	0.8452	0.7356	0.05664	0.06315	0.0712343
Serine (mmol/kg)	0.0626	0.05945	0.06995	0.07003	0.05575	0.06286	0.05689	0.06868	0.07466	0.06342	0.005269	0.00587906	0.00662814
Histadine (mmol/kg)	0.05132	0.05345	0.05101	0.04077	0.03459	0.04082	0.02581	0.05116	0.04518	0.03734	0.006805	0.00756694	0.00854911
Glutamine (mmol/kg)	0.1034	0.1319	0.3217	0.3534	0.0389	0.0644	0.1254	0.1696	0.2256	0.1154	0.0191	0.0215375	0.0242407
Glycine (mmol/kg)	0.10092	0.09675	0.09674	0.09588	0.08058	0.08399	0.08987	0.10045	0.10052	0.09885	0.005757	0.00640613	0.00723418
Arginine (mmol/kg)	0.04087	0.04173	0.0448	0.04376	0.03779	0.03909	0.03184	0.03876	0.04099	0.03902	0.002623	0.00292994	0.00331761
Threonine (mmol/kg)	0.246	0.2492	0.2883	0.322	0.1601	0.3058	0.2974	0.3664	0.3847	0.2869	0.01602	0.0180613	0.0205621
Alanine (mmol/kg)	0.2872	0.3132	0.3597	0.3319	0.254	0.2623	0.2405	0.2863	0.2968	0.2958	0.01714	0.0192194	0.0217175
Tyrosine (mmol/kg)	0.0913	0.1055	0.1155	0.1087	0.1009	0.1221	0.0947	0.1055	0.1187	0.1206	0.00956	0.0106231	0.0120039
Tryptophan (mmol/kg)	0.5259	0.5936	0.4577	0.4378	0.445	0.5347	0.3565	0.3543	0.329	0.447	0.04423	0.0496419	0.0566243
Methionine/Valine (mmol/kg)	0.1783	0.1675	0.1604	0.1659	0.1534	0.1593	0.1427	0.1837	0.1644	0.1665	0.03433	0.0381538	0.0431221
Phenylalanine (mmol/kg)	0.11703	0.09357	0.0653	0.0642	0.09855	0.0598	0.11793	0.08246	0.0873	0.05079	0.02785	0.0312094	0.0355446
Isoluecine (mmol/kg)	0.05133	0.06102	0.07135	0.07763	0.05052	0.05264	0.05326	0.06076	0.0699	0.05875	0.0034	0.00378875	0.00428561
Leucine (mmol/kg)	0.05636	0.06917	0.07445	0.07625	0.05907	0.0579	0.05917	0.06723	0.07144	0.0636	0.003689	0.0041355	0.00469396
Lysine (mmol/kg)	0.08569	0.08911	0.09041	0.09302	0.06744	0.0652	0.07311	0.08102	0.08089	0.06832	0.006056	0.00673481	0.00760818
Aluminium (ppm)	5.875	4.034	7.272	4.223	5.837	5.552	4.571	3.66	4.258	4.368	1.175	1.33425	1.51039
Calcium (ppm)	339.4	311.2	311.7	328.3	329.4	290.7	396.9	343.7	350.8	389.8	6.502	7.27287	8.18921
Cadmium (ppm)	0.05036	0.0441	0.06383	0.04656	0.03429	0.04042	0.03185	0.04234	0.04829	0.03649	0.003625	0.00406938	0.00457
Cobalt (ppm)	0.0129	-0.00062	0.01373	0.0089	0.00821	0.007	0.01194	0.01131	0.01843	0.00886	0.004367	0.0050335	0.00563471
Chromium (ppm)	0.08523	0.07536	0.07277	0.07467	0.06066	0.05467	0.05708	0.06169	0.08564	0.06654	0.01102	0.0125894	0.0142443
Copper (ppm)	4.18	4.036	4.586	4.523	3.751	3.64	4.289	4.318	4.274	4.159	0.0946	0.107606	0.121957
Iron (ppm)	34.82	32.74	36.03	34.93	28.15	28.2	25.72	28.13	29.18	26.46	0.91	1.03931	1.16054
Potassium (ppm)	3725	3529	3543	3489	4562	4449	4712	4399	4626	4926	54.86	62.8025	70.2382
Magnesium (ppm)	922	893.9	955.7	916	877.6	877.8	881.7	905.9	937.4	891.3	16.36	18.66	20.7
Manganese (ppm)	30.04	28.28	35.26	31.2	22.75	23.89	18.64	20.75	22.15	20.33	0.803	0.900444	1.02339
Molybdenum (ppm)	0.08912	0.06445	0.0859	0.07515	0.07473	0.05705	0.06644	0.06079	0.05296	0.06066	0.01123	0.0125419	0.0141282
Sodium (ppm)	6.902	6.774	7.169	5.567	8.497	7.937	7.802	8.22	9.421	7.799	0.3849	0.436625	0.486439
Nickel (ppm)	0.1419	0.126	0.1953	0.142	0.095	0.0934	0.1007	0.0743	0.0896	0.0893	0.00858	0.00968813	0.0110043
Phosphorus (ppm)	2492	2336	2475	2432	2315	2342	2331	2404	2531	2405	44.46	50.6581	57.3989
Sulphur (ppm)	1461	1474	1577	1558	1286	1241	1400	1409	1434	1361	12.18	13.89	15.41
Tin (ppm)	0.1113	0.08577	0.08658	0.07128	0.12553	0.10711	0.09475	0.07795	0.11253	0.09539	0.02595	0.02962	0.0334661
Zinc (ppm)	21.75	23.9	27.17	25.82	19.45	19.86	18.98	19.3	20.12	19.59	0.5264	0.595281	0.664868
% N	2.059	2.178	2.199	2.136	2.179	2.339	2.119	2.129	2.131	2.25	0.07794	0.0886569	0.09915
% C	44.11	44.35	44.21	44.28	44.27	44.42	44.21	44.16	44.2	44.24	0.1355	0.152669	0.172114

## Sheet: REML analysis
REML variance components analysis for a non-resolvable row-column (7-by-4) design in two blocks
Two analysis (treatment) models – one with a simple one-factor treatment structure, the other with a set of 7 nested effects as detailed below (Fixed terms)
Both treatment models considered with the same, full blocking structure – block/(row*column)
Fixed term	Code	Description of what they compare
type	1	Comparison of mean response for the 4 lines based on Cadenza and the mean response for the 6 lines based on Claire (including the WT controls)
type.GM_control	2	Comparison of the mean for Cadenza with the mean response for the 3 GM lines
type.nonGM_control	3	Comparison of the mean for Claire with the mean response for the 5 TILLING lines
type.GM_control.GM_nulltype	4	Comparison of the mean for GM 178.35 with the mean response for the 2 GM 23 lines
type.nonGM_control.nonGM_nulltype	5	Comparison of the mean for TILLING ctrl with the mean response for the other 4 TILLING lines
type.GM_control.GM_nulltype.GM_line23	6	Comparison of the means for GM 23.60 and GM 23.75
type.nonGM_control.nonGM_nulltype.nonGM_TILLING	7	Comparisons amongst the 4 non-ctrl TILLING lines – i.e. testing the null hypothesis that all four lines have the same mean
Yield (tonnes/hectare)	Fixed term	Wald statistic	n.d.f.	F statistic	d.d.f.	F pr						Aluminium (ppm)	Fixed term	Wald statistic	n.d.f.	F statistic	d.d.f.	F pr
	Genotype	229.31	9	25.46	33.7	<0.001							Genotype	11.16	9	1.24	32.7	0.306
Yield (tonnes/hectare)	Fixed term	Wald statistic	n.d.f.	F statistic	d.d.f.	F pr						Aluminium (ppm)	Fixed term	Wald statistic	n.d.f.	F statistic	d.d.f.	F pr
	1	135.11	1	135.11	33.5	<0.001							1	0.92	1	0.92	32.3	0.345
	2	0.95	1	0.95	31.5	0.337							2	0.51	1	0.51	30.4	0.481
	3	58.82	1	58.82	29.9	<0.001							3	2.22	1	2.22	29.1	0.147
	4	3.31	1	3.31	37.5	0.077							4	1.66	1	1.66	36.5	0.205
	5	21.77	1	21.77	36	<0.001							5	1.28	1	1.28	35.1	0.265
	6	0	1	0	33.5	0.982							6	4.18	1	4.18	32.6	0.049
	7	9.35	3	3.11	35.4	0.038							7	0.39	3	0.13	34.2	0.941
TGW (g)	Fixed term	Wald statistic	n.d.f.	F statistic	d.d.f.	F pr						Calcium (ppm)	Fixed term	Wald statistic	n.d.f.	F statistic	d.d.f.	F pr
	Genotype	1022.86	9	113.63	36.6	<0.001							Genotype	317.73	9	35.3	36.4	<0.001
TGW (g)	Fixed term	Wald statistic	n.d.f.	F statistic	d.d.f.	F pr						Calcium (ppm)	Fixed term	Wald statistic	n.d.f.	F statistic	d.d.f.	F pr
	1	701.84	1	701.84	36.7	<0.001							1	40.78	1	40.78	36.5	<0.001
	2	167.41	1	167.41	35.8	<0.001							2	21.55	1	21.55	35.7	<0.001
	3	95.22	1	95.22	34.9	<0.001							3	34.71	1	34.71	34.8	<0.001
	4	0.13	1	0.13	38.1	0.72							4	0.14	1	0.14	37.8	0.708
	5	0.04	1	0.04	37.3	0.847							5	154.97	1	154.97	37	<0.001
	6	0.02	1	0.02	36.3	0.891							6	3.3	1	3.3	36.1	0.078
	7	58.2	3	19.4	37.4	<0.001							7	62.28	3	20.76	37.1	<0.001
Aspartic Acid (mmol/kg)	Fixed term	Wald statistic	n.d.f.	F statistic	d.d.f.	F pr						Cadmium (ppm)	Fixed term	Wald statistic	n.d.f.	F statistic	d.d.f.	F pr
	Genotype	276.56	9	30.73	33.8	<0.001							Genotype	80.04	9	8.89	38	<0.001
Aspartic Acid (mmol/kg)	Fixed term	Wald statistic	n.d.f.	F statistic	d.d.f.	F pr						Cadmium (ppm)	Fixed term	Wald statistic	n.d.f.	F statistic	d.d.f.	F pr
	1	212.51	1	212.51	33.8	<0.001							1	39.09	1	39.09	38.1	<0.001
	2	0	1	0	33.6	0.973							2	0.3	1	0.3	36.9	0.59
	3	7.47	1	7.47	33.4	0.01							3	3.31	1	3.31	35.6	0.077
	4	1.88	1	1.88	34.2	0.179							4	8.75	1	8.75	39.9	0.005
	5	11.46	1	11.46	34	0.002							5	0.05	1	0.05	38.8	0.821
	6	0	1	0	33.7	0.954							6	14.27	1	14.27	37.6	<0.001
	7	43.24	3	14.41	34	<0.001							7	14.27	3	4.76	39	0.006
Glutamic Acid (mmol/kg)	Fixed term	Wald statistic	n.d.f.	F statistic	d.d.f.	F pr						Cobalt (ppm)	Fixed term	Wald statistic	n.d.f.	F statistic	d.d.f.	F pr
	Genotype	81.6	9	9.06	29.2	<0.001							Genotype	14.61	9	1.62	40.3	0.141
Glutamic Acid (mmol/kg)	Fixed term	Wald statistic	n.d.f.	F statistic	d.d.f.	F pr						Cobalt (ppm)	Fixed term	Wald statistic	n.d.f.	F statistic	d.d.f.	F pr
	1	32.94	1	32.94	28.6	<0.001							1	0.31	1	0.31	39.8	0.58
	2	8.47	1	8.47	27.6	0.007							2	2.06	1	2.06	39.2	0.16
	3	20.07	1	20.07	27.2	<0.001							3	0.85	1	0.85	39	0.362
	4	0.64	1	0.64	31.6	0.43							4	5.91	1	5.91	41.3	0.019
	5	10.72	1	10.72	31.1	0.003							5	1.63	1	1.63	41.4	0.209
	6	0.06	1	0.06	29.5	0.81							6	0.7	1	0.7	40.8	0.408
	7	8.7	3	2.9	30	0.051							7	3.15	3	1.05	40.7	0.381
Asparagine (mmol/kg)	Fixed term	Wald statistic	n.d.f.	F statistic	d.d.f.	F pr						Chromium (ppm)	Fixed term	Wald statistic	d.f.	Wald/d.f.	chi pr
	Genotype	134.32	9	14.92	35.3	<0.001							Genotype	13.46	9	1.5	0.143
Asparagine (mmol/kg)	Fixed term	Wald statistic	n.d.f.	F statistic	d.d.f.	F pr						Chromium (ppm)	Fixed term	Wald statistic	d.f.	Wald/d.f.	chi pr
	1	0.48	1	0.48	35.3	0.493							1	5.82	1	5.82	0.016
	2	74.95	1	74.95	34.8	<0.001							2	1.23	1	1.23	0.267
	3	0.23	1	0.23	34.3	0.631							3	0.26	1	0.26	0.612
	4	24.05	1	24.05	36.2	<0.001							4	0.01	1	0.01	0.927
	5	26.57	1	26.57	35.7	<0.001							5	1.38	1	1.38	0.241
	6	0.04	1	0.04	35.1	0.836							6	0.02	1	0.02	0.885
	7	7.99	3	2.66	35.8	0.063							7	4.75	3	1.58	0.191
Serine (mmol/kg)	Fixed term	Wald statistic	n.d.f.	F statistic	d.d.f.	F pr						Copper (ppm)	Fixed term	Wald statistic	n.d.f.	F statistic	d.d.f.	F pr
	Genotype	18.35	9	2.04	35.7	0.063							Genotype	125.15	9	13.9	33	<0.001
Serine (mmol/kg)	Fixed term	Wald statistic	n.d.f.	F statistic	d.d.f.	F pr						Copper (ppm)	Fixed term	Wald statistic	n.d.f.	F statistic	d.d.f.	F pr
	1	0.36	1	0.36	35.7	0.554							1	26.48	1	26.48	32.6	<0.001
	2	1.01	1	1.01	35.1	0.323							2	5.93	1	5.93	30.9	0.021
	3	5.26	1	5.26	34.5	0.028							3	28.95	1	28.95	29.5	<0.001
	4	3.86	1	3.86	36.7	0.057							4	21.07	1	21.07	36.6	<0.001
	5	0.3	1	0.3	36.1	0.586							5	40.52	1	40.52	35.1	<0.001
	6	0	1	0	35.5	0.956							6	0.23	1	0.23	32.7	0.633
	7	7.56	3	2.52	36.2	0.073							7	1.97	3	0.66	34.4	0.585
Histadine (mmol/kg)	Fixed term	Wald statistic	n.d.f.	F statistic	d.d.f.	F pr						Iron (ppm)	Fixed term	Wald statistic	n.d.f.	F statistic	d.d.f.	F pr
	Genotype	19.86	9	2.21	34.2	0.046							Genotype	218.08	9	24.18	37.1	<0.001
Histadine (mmol/kg)	Fixed term	Wald statistic	n.d.f.	F statistic	d.d.f.	F pr						Iron (ppm)	Fixed term	Wald statistic	n.d.f.	F statistic	d.d.f.	F pr
	1	7.82	1	7.82	34.2	0.008							1	196.84	1	196.84	37.4	<0.001
	2	0.08	1	0.08	33.9	0.777							2	0.1	1	0.1	33.8	0.753
	3	0.61	1	0.61	33.6	0.439							3	0.71	1	0.71	31.1	0.406
	4	0.62	1	0.62	34.7	0.435							4	7.79	1	7.79	42.3	0.008
	5	0.03	1	0.03	34.4	0.871							5	0.79	1	0.79	41.1	0.379
	6	1.27	1	1.27	34.1	0.268							6	0.96	1	0.96	37.5	0.334
	7	9.43	3	3.14	34.5	0.037							7	10.88	3	3.63	39.8	0.021
Glutamine (mmol/kg)	Fixed term	Wald statistic	n.d.f.	F statistic	d.d.f.	F pr						Potassium (ppm)	Fixed term	Wald statistic	n.d.f.	F statistic	d.d.f.	F pr
	Genotype	376.95	9	41.84	33.7	<0.001							Genotype	1230.32	9	136.49	37.3	<0.001
Glutamine (mmol/kg)	Fixed term	Wald statistic	n.d.f.	F statistic	d.d.f.	F pr						Potassium (ppm)	Fixed term	Wald statistic	n.d.f.	F statistic	d.d.f.	F pr
	1	79.93	1	79.93	33.1	<0.001							1	1137.45	1	1137.45	37.4	<0.001
	2	102.49	1	102.49	30.7	<0.001							2	17.89	1	17.89	34.2	<0.001
	3	47.97	1	47.97	29.3	<0.001							3	1.97	1	1.97	31.9	0.17
	4	95.43	1	95.43	38.3	<0.001							4	0.17	1	0.17	41.8	0.678
	5	23.71	1	23.71	37	<0.001							5	14.54	1	14.54	40.7	<0.001
	6	1.98	1	1.98	34	0.169							6	0.54	1	0.54	37.7	0.468
	7	25.44	3	8.48	35.6	<0.001							7	57.76	3	19.25	39.6	<0.001
Glycine (mmol/kg)	Fixed term	Wald statistic	n.d.f.	F statistic	d.d.f.	F pr						Magnesium (ppm)	Fixed term	Wald statistic	n.d.f.	F statistic	d.d.f.	F pr
	Genotype	23.86	9	2.65	34.5	0.019							Genotype	32.64	9	3.63	46	0.002
Glycine (mmol/kg)	Fixed term	Wald statistic	n.d.f.	F statistic	d.d.f.	F pr						Magnesium (ppm)	Fixed term	Wald statistic	n.d.f.	F statistic	d.d.f.	F pr
	1	4.31	1	4.31	34.5	0.045							1	10.07	1	10.07	46	0.003
	2	0.67	1	0.67	34.2	0.42							2	0	1	0	46	0.992
	3	10.44	1	10.44	33.8	0.003							3	2.54	1	2.54	46	0.118
	4	0	1	0	35.2	0.949							4	5.47	1	5.47	46	0.024
	5	5.55	1	5.55	34.8	0.024							5	2.58	1	2.58	46	0.115
	6	0.01	1	0.01	34.4	0.916							6	3.67	1	3.67	46	0.062
	7	2.88	3	0.96	34.8	0.422							7	8.31	3	2.77	46	0.052
Arginine (mmol/kg)	Fixed term	Wald statistic	n.d.f.	F statistic	d.d.f.	F pr						Manganese (ppm)	Fixed term	Wald statistic	n.d.f.	F statistic	d.d.f.	F pr
	Genotype	22.25	9	2.47	30.8	0.03							Genotype	567.9	9	63.07	30	<0.001
Arginine (mmol/kg)	Fixed term	Wald statistic	n.d.f.	F statistic	d.d.f.	F pr						Manganese (ppm)	Fixed term	Wald statistic	n.d.f.	F statistic	d.d.f.	F pr
	1	10.5	1	10.5	30.3	0.003							1	472.49	1	472.49	29.5	<0.001
	2	1.62	1	1.62	28.8	0.213							2	5.68	1	5.68	28.4	0.024
	3	0	1	0	28.2	0.959							3	8.45	1	8.45	27.8	0.007
	4	1.19	1	1.19	33.8	0.283							4	35.7	1	35.7	32.6	<0.001
	5	0.25	1	0.25	33.1	0.619							5	17.36	1	17.36	31.9	<0.001
	6	0.11	1	0.11	31.2	0.74							6	16.4	1	16.4	30.2	<0.001
	7	8.57	3	2.86	31.9	0.053							7	11.83	3	3.94	30.9	0.017
Threonine (mmol/kg)	Fixed term	Wald statistic	n.d.f.	F statistic	d.d.f.	F pr						Molybdenum (ppm)	Fixed term	Wald statistic	n.d.f.	F statistic	d.d.f.	F pr
	Genotype	254.84	9	28.31	29.9	<0.001							Genotype	16.74	9	1.86	36.1	0.091
Threonine (mmol/kg)	Fixed term	Wald statistic	n.d.f.	F statistic	d.d.f.	F pr						Molybdenum (ppm)	Fixed term	Wald statistic	n.d.f.	F statistic	d.d.f.	F pr
	1	6.6	1	6.6	29.3	0.016							1	8.15	1	8.15	36	0.007
	2	13.52	1	13.52	28.3	<0.001							2	2.58	1	2.58	35.4	0.117
	3	183.15	1	183.15	27.7	<0.001							3	2.89	1	2.89	34.6	0.098
	4	12.41	1	12.41	32.4	0.001							4	1.53	1	1.53	37.3	0.224
	5	3	1	3	31.5	0.093							5	0.08	1	0.08	36.6	0.774
	6	3.38	1	3.38	29.9	0.076							6	0.6	1	0.6	35.8	0.444
	7	32.78	3	10.93	30.7	<0.001							7	0.91	3	0.3	36.7	0.823
Alanine (mmol/kg)	Fixed term	Wald statistic	n.d.f.	F statistic	d.d.f.	F pr						Sodium (ppm)	Fixed term	Wald statistic	n.d.f.	F statistic	d.d.f.	F pr
	Genotype	54.55	9	6.06	31.8	<0.001							Genotype	92.76	9	10.3	41.8	<0.001
Alanine (mmol/kg)	Fixed term	Wald statistic	n.d.f.	F statistic	d.d.f.	F pr						Sodium (ppm)	Fixed term	Wald statistic	n.d.f.	F statistic	d.d.f.	F pr
	1	25.3	1	25.3	31.2	<0.001							1	63.16	1	63.16	42.5	<0.001
	2	11.43	1	11.43	29.4	0.002							2	1.35	1	1.35	40.3	0.252
	3	2.71	1	2.71	28.5	0.111							3	0.78	1	0.78	38	0.383
	4	3.25	1	3.25	35.5	0.08							4	0.84	1	0.84	44.5	0.364
	5	1.15	1	1.15	34.5	0.291							5	0.9	1	0.9	43.3	0.348
	6	1.78	1	1.78	32.1	0.191							6	10.87	1	10.87	41.6	0.002
	7	8.92	3	2.97	33.2	0.046							7	14.86	3	4.95	43.5	0.005
Tyrosine (mmol/kg)	Fixed term	Wald statistic	n.d.f.	F statistic	d.d.f.	F pr						Nickel (ppm)	Fixed term	Wald statistic	n.d.f.	F statistic	d.d.f.	F pr
	Genotype	18.92	9	2.1	34.2	0.057							Genotype	212.87	9	23.64	30.9	<0.001
Tyrosine (mmol/kg)	Fixed term	Wald statistic	n.d.f.	F statistic	d.d.f.	F pr						Nickel (ppm)	Fixed term	Wald statistic	n.d.f.	F statistic	d.d.f.	F pr
	1	1.7	1	1.7	34.2	0.2							1	161.17	1	161.17	30.3	<0.001
	2	6.41	1	6.41	33.9	0.016							2	2.78	1	2.78	29	0.106
	3	2.19	1	2.19	33.7	0.148							3	0.59	1	0.59	28.2	0.45
	4	0.61	1	0.61	34.7	0.441							4	18.05	1	18.05	33.8	<0.001
	5	1.49	1	1.49	34.4	0.231							5	0.39	1	0.39	32.8	0.535
	6	0.41	1	0.41	34.1	0.525							6	24.26	1	24.26	30.9	<0.001
	7	6.11	3	2.04	34.4	0.127							7	5.63	3	1.88	32	0.154
Tryptophan (mmol/kg)	Fixed term	Wald statistic	n.d.f.	F statistic	d.d.f.	F pr						Phosphorus (ppm)	Fixed term	Wald statistic	n.d.f.	F statistic	d.d.f.	F pr
	Genotype	43.37	9	4.82	29	<0.001							Genotype	38.52	9	4.28	33.3	<0.001
Tryptophan (mmol/kg)	Fixed term	Wald statistic	n.d.f.	F statistic	d.d.f.	F pr						Phosphorus (ppm)	Fixed term	Wald statistic	n.d.f.	F statistic	d.d.f.	F pr
	1	15.46	1	15.46	28.5	<0.001							1	6.2	1	6.2	33	0.018
	2	0.38	1	0.38	27.8	0.544							2	3.8	1	3.8	31.2	0.06
	3	1.95	1	1.95	27.5	0.173							3	6.28	1	6.28	29.8	0.018
	4	7.84	1	7.84	30.8	0.009							4	5.94	1	5.94	36.8	0.02
	5	12.6	1	12.6	30.4	0.001							5	2.89	1	2.89	35.4	0.098
	6	0.24	1	0.24	29.2	0.63							6	0.58	1	0.58	33.1	0.452
	7	4.91	3	1.64	29.6	0.202							7	12.83	3	4.28	34.7	0.011
Methionine/Valine (mmol/kg)	Fixed term	Wald statistic	n.d.f.	F statistic	d.d.f.	F pr						Sulphur (ppm)	Fixed term	Wald statistic	n.d.f.	F statistic	d.d.f.	F pr
	Genotype	1.44	9	0.16	34	0.997							Genotype	961.09	9	106.79	46	<0.001
Methionine/Valine (mmol/kg)	Fixed term	Wald statistic	n.d.f.	F statistic	d.d.f.	F pr						Sulphur (ppm)	Fixed term	Wald statistic	n.d.f.	F statistic	d.d.f.	F pr
	1	0.19	1	0.19	34	0.667							1	594.9	1	594.9	46	<0.001
	2	0.19	1	0.19	33.8	0.664							2	49.36	1	49.36	46	<0.001
	3	0.11	1	0.11	33.6	0.744							3	69.51	1	69.51	46	<0.001
	4	0.01	1	0.01	34.4	0.942							4	49.67	1	49.67	46	<0.001
	5	0.02	1	0.02	34.2	0.883							5	172.65	1	172.65	46	<0.001
	6	0.02	1	0.02	33.9	0.877							6	1.44	1	1.44	46	0.236
	7	0.9	3	0.3	34.2	0.826							7	23.56	3	7.85	46	<0.001
Phenylalanine (mmol/kg)	Fixed term	Wald statistic	n.d.f.	F statistic	d.d.f.	F pr						Tin (ppm)	Fixed term	Wald statistic	d.f.	Wald/d.f.	chi pr
	Genotype	9.82	9	1.09	29.4	0.399							Genotype	5.92	9	0.66	0.748
Phenylalanine (mmol/kg)	Fixed term	Wald statistic	n.d.f.	F statistic	d.d.f.	F pr						Tin (ppm)	Fixed term	Wald statistic	d.f.	Wald/d.f.	chi pr
	1	0.19	1	0.19	28.8	0.67							1	0.69	1	0.69	0.406
	2	3.66	1	3.66	28	0.066							2	1.82	1	1.82	0.177
	3	0.74	1	0.74	27.6	0.397							3	1.88	1	1.88	0.17
	4	1.01	1	1.01	31.4	0.323							4	0.05	1	0.05	0.827
	5	0.64	1	0.64	30.9	0.429							5	0.21	1	0.21	0.647
	6	0	1	0	29.6	0.958							6	0.2	1	0.2	0.656
	7	3.58	3	1.19	30	0.329							7	1.07	3	0.36	0.785
Isoluecine (mmol/kg)	Fixed term	Wald statistic	n.d.f.	F statistic	d.d.f.	F pr						Zinc (ppm)	Fixed term	Wald statistic	n.d.f.	F statistic	d.d.f.	F pr
	Genotype	103.42	9	11.48	30.3	<0.001							Genotype	375.62	9	41.71	40.9	<0.001
Isoluecine (mmol/kg)	Fixed term	Wald statistic	n.d.f.	F statistic	d.d.f.	F pr						Zinc (ppm)	Fixed term	Wald statistic	n.d.f.	F statistic	d.d.f.	F pr
	1	11.31	1	11.31	29.8	0.002							1	274.57	1	274.57	41.3	<0.001
	2	43.54	1	43.54	28.2	<0.001							2	72.65	1	72.65	39.4	<0.001
	3	11.4	1	11.4	27.6	0.002							3	0.08	1	0.08	37.5	0.783
	4	14.01	1	14.01	33.5	<0.001							4	20.47	1	20.47	43.4	<0.001
	5	5.43	1	5.43	32.9	0.026							5	0.46	1	0.46	42.2	0.5
	6	2.34	1	2.34	30.8	0.137							6	4.21	1	4.21	40.6	0.047
	7	15.4	3	5.13	31.4	0.005							7	3.18	3	1.06	42.4	0.376
Leucine (mmol/kg)	Fixed term	Wald statistic	n.d.f.	F statistic	d.d.f.	F pr						%N	Fixed term	Wald statistic	d.f.	Wald/d.f.	chi pr
	Genotype	52.01	9	5.78	30	<0.001							Genotype	12.95	9	1.44	0.165
Leucine (mmol/kg)	Fixed term	Wald statistic	n.d.f.	F statistic	d.d.f.	F pr						%N	Fixed term	Wald statistic	d.f.	Wald/d.f.	chi pr
	1	4.91	1	4.91	29.4	0.035							1	1.94	1	1.94	0.163
	2	30.14	1	30.14	28.1	<0.001							2	2.88	1	2.88	0.09
	3	2.89	1	2.89	27.5	0.101							3	0.05	1	0.05	0.826
	4	2.61	1	2.61	33	0.116							4	0.01	1	0.01	0.914
	5	4.05	1	4.05	32.2	0.053							5	5.28	1	5.28	0.022
	6	0.18	1	0.18	30.3	0.675							6	0.42	1	0.42	0.515
	7	7.25	3	2.41	31	0.085							7	2.36	3	0.79	0.501
Lysine (mmol/kg)	Fixed term	Wald statistic	n.d.f.	F statistic	d.d.f.	F pr						%C	Fixed term	Wald statistic	n.d.f.	F statistic	d.d.f.	F pr
	Genotype	36.01	9	4	34.3	0.001							Genotype	5.97	9	0.66	33.3	0.736
Lysine (mmol/kg)	Fixed term	Wald statistic	n.d.f.	F statistic	d.d.f.	F pr						%C	Fixed term	Wald statistic	n.d.f.	F statistic	d.d.f.	F pr
	1	26.1	1	26.1	34.3	<0.001							1	0.18	1	0.18	32.8	0.678
	2	1.06	1	1.06	34	0.311							2	2.45	1	2.45	30.6	0.128
	3	1.79	1	1.79	33.7	0.189							3	0.06	1	0.06	29.3	0.813
	4	0.19	1	0.19	34.8	0.665							4	0.37	1	0.37	37.5	0.544
	5	2.85	1	2.85	34.5	0.1							5	2.51	1	2.51	36.2	0.122
	6	0.2	1	0.2	34.2	0.659							6	0.16	1	0.16	33.5	0.696
	7	3.82	3	1.27	34.6	0.299							7	0.24	3	0.08	35	0.97

## Sheet: Acrylamide
Samples available for 5 plots for two GM-transformed lines and the Cadenza control
Analysed assuming a completely randomised design structure.
Analysis of variance
Source of variation	d.f.	s.s.	m.s.	v.r.	F pr.
GM_line	2	378095	189047	94.91	<.001
Cadenza v GM 23	1	378002	378002	189.78	<.001
Deviations	1	93	93	0.05	0.833
Residual	12	23901	1992
Total	14	401996
Tables of means
Grand mean	Lines
	Cadenza	GM 23.60	GM 23.75
537	761	427	421
Standard errors of differences of means and least significant differences of means (5% level)
rep.	5
d.f.	12
s.e.d.	28.2
l.s.d.	61.5
